# Supplementary material for: Targeting PARP-1 and DNA Damage Response Defects in Colorectal Cancer Chemotherapy with Established and Novel PARP Inhibitors
Source: Cancers (Basel). 2024 Oct 10;16(20):3441. doi: 10.3390/cancers16203441 (PMC11506018; doi:10.3390/cancers16203441)
Supplement: Supplementary file 1 [file cancers-16-03441-s001.zip]

Archive with 1 entries (1 files):
- cancers-3204604-supplementary.pdf
